# Supplementary material for: Design and implementation of the first nationwide, web-based Chinese Renal Data System (CNRDS)
Source: BMC Med Inform Decis Mak. 2012 Feb 28;12:11. doi: 10.1186/1472-6947-12-11 (PMC3309940; doi:10.1186/1472-6947-12-11)
Supplement: Additional file 1 — XML schema definition (XSD) file for CNRDS API. This XSD file is the data exchange schema of the CNRDS API. Third party software vendors should submit their data in XML format with strict compliance to this schema. [file 1472-6947-12-11-S1.XSD]

<?xml version="1.0" encoding="UTF-8"?>
<xs:schema xmlns:xs="http://www.w3.org/2001/XMLSchema" elementFormDefault="qualified" targetNamespace="http://www.cnrds.net/schema/patient" xmlns:patient="http://www.cnrds.net/schema/patient">
  <xs:element name="patient">
    <xs:complexType>
      <xs:sequence>
        <xs:element ref="patient:doctor" />
      	<xs:element ref="patient:basicInfo"/>
        <xs:element ref="patient:caseHistory"/>
      </xs:sequence>
      <xs:attribute name="id" use="required"/>
    </xs:complexType>
  </xs:element>
  <xs:element name="doctor">
  	<xs:complexType>
  		<xs:attribute name="id" use="required" type="xs:NCName"/>
  	</xs:complexType>
  </xs:element>
  <xs:element name="basicInfo">
    <xs:complexType>
      <xs:sequence>
        <xs:element ref="patient:name"/>
        <xs:element ref="patient:nameAbbreviation"/>
        <xs:element ref="patient:birthDay"/>
        <xs:element ref="patient:address"/>
        <xs:element ref="patient:postCode"/>
        <xs:element ref="patient:country"/>
        <xs:element ref="patient:tel"/>
        <xs:element ref="patient:contact"/>
        <xs:element ref="patient:pin"/>
        <xs:element ref="patient:otherPin"/>
        <xs:element ref="patient:patId"/>
        <xs:element ref="patient:organization"/>
        <xs:element ref="patient:firstTreatDate"/>
        <xs:element ref="patient:deathDate"/>
        <xs:element ref="patient:inpatientId"/>
        <xs:element ref="patient:dialysisId"/>
        <xs:element ref="patient:note"/>
        <xs:element ref="patient:dateCreated"/>
        <xs:element ref="patient:lastUpdated"/>
        <xs:element ref="patient:gender"/>
      </xs:sequence>
    </xs:complexType>
  </xs:element>
  <xs:element name="nameAbbreviation" type="xs:NCName"/>
  <xs:element name="birthDay" type="xs:NCName"/>
  <xs:element name="address" type="xs:NCName"/>
  <xs:element name="postCode" type="xs:NCName"/>
  <xs:element name="country" type="xs:NCName"/>
  <xs:element name="contact">
    <xs:complexType>
      <xs:sequence>
        <xs:element ref="patient:name"/>
        <xs:element ref="patient:tel"/>
        <xs:element ref="patient:mobile"/>
      </xs:sequence>
    </xs:complexType>
  </xs:element>
  <xs:element name="mobile" type="xs:NCName"/>
  <xs:element name="otherPin">
    <xs:complexType>
      <xs:sequence>
        <xs:element ref="patient:type"/>
        <xs:element ref="patient:pin"/>
      </xs:sequence>
    </xs:complexType>
  </xs:element>
  <xs:element name="type" type="xs:NCName"/>
  <xs:element name="patId" type="xs:NCName"/>
  <xs:element name="organization" type="xs:NCName"/>
  <xs:element name="firstTreatDate" type="xs:NCName"/>
  <xs:element name="deathDate" type="xs:NCName"/>
  <xs:element name="inpatientId" type="xs:NCName"/>
  <xs:element name="dialysisId" type="xs:NCName"/>
  <xs:element name="note" type="xs:NCName"/>
  <xs:element name="dateCreated" type="xs:NCName"/>
  <xs:element name="lastUpdated" type="xs:NCName"/>
  <xs:element name="caseHistory">
    <xs:complexType>
      <xs:sequence>
        <xs:element maxOccurs="unbounded" ref="patient:category"/>
      </xs:sequence>
      <xs:attribute name="id" use="required" type="xs:NCName"/>
      <xs:attribute name="name" type="xs:NCName"/>
    </xs:complexType>
  </xs:element>
  <xs:element name="category">
    <xs:complexType>
      <xs:sequence>
        <xs:element maxOccurs="unbounded" ref="patient:item"/>
      </xs:sequence>
      <xs:attribute name="id" use="required" type="xs:NCName"/>
      <xs:attribute name="name"  type="xs:NCName"/>
    </xs:complexType>
  </xs:element>
  <xs:element name="item">
    <xs:complexType>
      <xs:sequence>
        <xs:element maxOccurs="unbounded" ref="patient:attribute"/>
      </xs:sequence>
      <xs:attribute name="id" use="required" type="xs:NCName"/>
      <xs:attribute name="multi"  type="xs:boolean"/>
      <xs:attribute name="name"/>
    </xs:complexType>
  </xs:element>
  <xs:element name="attribute">
    <xs:complexType>
      <xs:sequence>
        <xs:element minOccurs="0" ref="patient:selector"/>
        <xs:element ref="patient:value"/>
      </xs:sequence>
      <xs:attribute name="id" use="required" type="xs:NCName"/>
      <xs:attribute name="name" />
      <xs:attribute name="required"  type="xs:boolean"/>
      <xs:attribute name="type" type="xs:integer"/>
    </xs:complexType>
  </xs:element>
  <xs:element name="selector" type="xs:string"/>
  <xs:element name="value">
    <xs:complexType/>
  </xs:element>
  <xs:element name="name" type="xs:NCName"/>
  <xs:element name="tel" type="xs:NCName"/>
  <xs:element name="pin" type="xs:NCName"/>
  <xs:element name="gender" type="xs:NCName"/>
</xs:schema>
